# Supplementary material for: Modification of messenger RNA by 2′-O-methylation regulates gene expression in vivo
Source: Nat Commun. 2019 Jul 30;10:3401. doi: 10.1038/s41467-019-11375-7 (PMC6667457; doi:10.1038/s41467-019-11375-7)
Supplement: Supplementary file 8 — Source Data [file 41467_2019_11375_MOESM8_ESM.xlsx]

## Sheet: Figure 1
Figure 1b
		total RNA			oligo-dT x2			rRNA depleted
	2-O-methyladenosine	1.24803	1.60819	1.82934	0.148729	0.12704	0.172267	0.041283	0.0416958	0.0355033
	2-O-methylguanosine	1.20336	1.16517	1.04825	0.412141	0.473483	0.368119	0.247172	0.263043	0.178293
	2-O-methylcytidine	1.69901	1.48241	1.23445	0.458075	0.521325	0.39069	0.199748	0.205011	0.153541
	N6N6-dimethyladenosine	0.151902	0.182762	0.167956	0.0248364	0.0251686	0.037341	0.0350928	0.0522201	0.0524806
	pseudouridine	8.87585	9.42815	10.588	1.45698	1.2821	0.962197	0.368994	0.31931	0.192968
	2-O-methyluridine	1.58045	0.689781	1.29055	0.304579	0.20248	0.253835	0.0830374	0.118409	0.048557
	N7-methylguanosine	0.185182	0.204257	0.221267	0.0203246	0.0261719	0.0204666	0.0179669	0.0230642	0.0134055
Figure 1e		ctrl	Fbl
		1.20181	11.9912
		0.0400129	14.157
		1.75826	16.0971
Figure 1f		ctrl	Fbl
		0.99793	0.367334
		1.02071	0.329844
		0.982779	0.480909

## Sheet: Figure 2
Figure 2a
		293T	U32A KO	U51 KO	U32A+U51 KO
		1	2.42587	0.05351	8.8145
		1	1.56224	0.725573	8.6838
			0.823655	0.896874	4.19396
					5.02157
Figure 2b
		293T	U32A KO	U51 KO	U32A+U51 KO
		1.0407	0.605602	1.15536	0.669679
		1.12748	1.06887	1.27491	0.690638
		0.852248	0.859695	1.15499	0.555456
					0.552589
Figure 2c
		293T	U32A KO	U51 KO	U32A+U51 KO
		102.961	163.624	127.515	154.773
		97.0393	117.006	162.392	167.559
			106.879	105.442	184.341
					140.689

## Sheet: Figure 3
Figure 3a
		WT	sno +/-	sno -/-
		1.18755	1.59175	0.491674
		0.495322	3.4722	1.20311
		1.5705	5.01589	3.47202
		0.74663	2.53013	6.19788
		1.3121	1.39872	3.68783
		1.32502	3.0803	1.82227
		0.943418	2.14352	1.8813
		0.72268	3.45112	0.483214
		0.696775	1.1382	9.95025
		2.20805	4.05121	5.44048
		0.890553		3.45033
		0.928371
		0.983348
		1.1549
		0.444956
		0.390321
		0.700634
		0.592437
		0.940001
		1.7663
Figure 3b
		WT	sno +/-	sno -/-
		1.23688	0.638651	0.723998
		1.36672	0.926735	0.860387
		0.779806	0.640457	0.656587
		0.808394	0.596278	0.416116
		1.09988	0.865143	0.550975
		0.748459	0.584566	0.802182
		1.007	0.469577	0.953299
		1.09522	0.526731	1.09733
		0.858901	0.730317	0.496547
		0.908815	0.574032	0.759437
		0.959968		0.895646
		0.894441
		0.948065
		0.99589
		1.4152
		1.0367
		0.882704
		1.11961
		0.823021
		1.01396
Figure 3c
		WT	sno +/-	sno -/-
		1.45827	1.53933	1.06844
		0.974101	1.01613	1.37214
		0.886108	1.00873	1.42578
		1.04189	1.82272	1.0745
		0.639623	1.3849	1.69166
		0.994446	1.5216	1.08396
		0.665589	1.83121	1.24262
		0.988631		1.89244
		1.28021		2.21276
		1.07112
		1.17731
		1.25592
		0.68078
		0.885986
Figure 3d
		WT	sno +/-	sno -/-
		0.942031	1.40469	0.953403
		0.97241	0.947812	1.12233
		1.05552	1.2521	1.46334
		1.14678	1.386	0.732216
		0.883255	0.96875	1.0053
		0.744972	0.910436	1.09906
		1.13658	1.21533	1.27773
		0.876688	1.06927	1.35243
		1.07137	1.07448	1.03789
		1.17039	1.29331	1.6895
		1.01098	1.45873	1.20821
		1.07121		1.45486
		0.823934
		0.896926
		1.15166
		1.12748
		1.24824
		0.935287
		1.09685
		0.780678
		1.00022
		1.07623
		0.862503

## Sheet: Figure 4
Figure 4a
		WT	KO
		0.297554	0.0652602
		0.278699	0.139957
			0.0734967
Figure 4b
		WT	KO
		0.902201	7.60811
		1.25149	5.32199
			13.8352
Figure 4d		WT	C3150
		1.00836	2.7601
		0.991644	1.9162
		1	1.1081
		1	2.23703
		1	1.23871
		1	4.24957
		1	1.8474

## Sheet: Supplementary Figure 1
Suppl Figure 1d
		ctrl	Fbl
		1.14481	0.006415
		0.791481	0.004621
		1.10363	0.005592
Suppl Figure 1e
		ctrl	Fbl
		1.01355	0.0970744
		1.08345	0.148715
		0.903006	0.154837

## Sheet: Supplementary Figure 2
Suppl Figure 2a
		WT		U32A KO			U51 KO			U32A+U51 KO
	U32A	1.15325	0.867111	0.022725	0.017093	0.017689	1.30721	2.2451	2.06642	0.008937	0.011221	0.018101	0.007908
	U33	0.926242	1.07963	1.2175	1.50467	0.76879	1.23347	2.21322	1.86014	1.50343	3.54656	2.36967	2.44545
	U34	0.917576	1.08983	1.24029	1.7201	1.02461	1.0873	2.35765	1.79755	1.21334	2.88439	2.75761	2.47022
	U35A	0.826728	1.20959	0.866715	1.49786	0.786009	0.935217	1.62007	2.13541	1.26337	2.38824	2.11219	1.23964
	U51	1.41284	0.707793	1.28446	1.4239	1.38006	0.00243	0.00243	0.00405	0.000903	0.001098	0.000826	0.000412
Suppl Figure 2b
		293T			U32A+U51 KO
	Gapdh	1.15653	0.579619	1.10732	1.09592	0.489761	0.589424
	Pkm	1.08373	1.10675	0.725795	0.784666	0.572935	0.376409
	Pxdn	1	1		8.8145	8.6838	4.19396	5.02157
Suppl Figure 2c
		293T			U32A+U51 KO
	Gapdh	1.20205	0.952079	0.845869	1.6206	0.760775	0.919413
	Pkm	1.21547	0.806681	0.977851	0.811247	0.69886	0.863176
	Pxdn	0.889439	0.766315	1.34425	4.80563	2.90375	4.24609
Suppl Figure 2d
		293T			U32A+U51 KO
	Gapdh	0.909302	1.19192	1.0208	1.13833	1.23837	0.928179
	Pkm	0.931686	1.06448	1.08231	0.906821	1.37491	1.10501
	Pxdn	1.0407	1.12748	0.852248	0.669679	0.690638	0.555456	0.552589
